# Supplementary material for: Photoperiod-Dependent Expression of MicroRNA in Drosophila
Source: Int J Mol Sci. 2022 Apr 29;23(9):4935. doi: 10.3390/ijms23094935 (PMC9100521; doi:10.3390/ijms23094935)
Supplement: Supplementary file 1 [file ijms-23-04935-s001.zip]

Archive with 1 entries (1 files):
- ijms-1553125-supplementary.pdf
